# Supplementary material for: Design of a Humanoid Upper-Body Robot and Trajectory Tracking Control via ZNN with a Matrix Derivative Observer
Source: Biomimetics (Basel). 2025 Aug 2;10(8):505. doi: 10.3390/biomimetics10080505 (PMC12383508; doi:10.3390/biomimetics10080505)
Supplement: Supplementary file 1 [file biomimetics-10-00505-s001.zip]

Archive with 1 entries (1 files):
- IEMDO_ZNN_circle.mp4
